# Supplementary material for: Pulsatilla chinensis functions as a novel antihyperlipidemic agent by upregulating LDLR in an ERK-dependent manner
Source: Chin Med. 2024 Dec 19;19:172. doi: 10.1186/s13020-024-01044-3 (PMC11657699; doi:10.1186/s13020-024-01044-3)
Supplement: Supplementary file 2 — Additional file 2. [file 13020_2024_1044_MOESM2_ESM.xlsx]

## Sheet: 91 TCM
Table S1
	Pharmaceutical name	Chinese name	Medicinal Property	Chinese-Medicinal Property
1	Senecio kirilowii	狗舌草(全草)	bitter and cold	苦寒
2	Artemisia caruifolia (Seeds)	青蒿(子)	bitter and cold	苦寒
3	Curcuma longa (Root)	广姜黄(根)	bitter and warm	苦温
4	Houttuynia cordata	鱼腥草(全草)	bitter and cold	苦寒
5	Notopterygium incisum (Root)	羌活(根)	bitter and warm	苦温
6	Gynostmma laxiflorum	疏花绞股蓝(全草)	bitter and cold	苦寒
7	hemerocallis fulva (Flower)	漏芦花	bitter and cold	苦寒
8	Poltentilla discolor	翻白草(全草)	bitter and cold	苦寒
9	Salvia bowlevana(Root)	南丹参(根)	bitter and cold	苦寒
10	Prunella vulgaris	夏枯草(全草)	bitter and cold	苦寒
11	Forsythia suspensa	连翘(芯)	bitter and cold	苦寒
12	Asparagus cochinchinensis (Root)	天冬(根)	bitter and cold	苦寒
13	Gardenia jasminoides var. fortuniana(Fruit)	重瓣栀子(果)	bitter and cold	苦寒
14	Aloe vera (Leaf)	芦荟(叶)	bitter and cold	苦寒
15	Polygonatum cyrtonema (Root)	多花黄精(根)	bitter and cold	苦寒
16	Senecio chrysanthemoides	菊状千里光(全草)	bitter and cold	苦寒
17	Ampelopsis japonica (Root)	白蔹(根)	bitter and cold	苦寒
18	Polygonatum filipes (Root)	长梗黄精(根)	bitter and cold	苦寒
19	Millettia reticulate (Stem)	昆明鸡血藤(茎)	bitter and warm	苦温
20	Asparagus filicinus	羊齿天门冬(全草)	bitter and cold	苦寒
21	Rheum palmatum (Root)	大黄(根茎)	bitter and cold	苦寒
22	Gardenia jasminoides (Root)	黄栀子(根)	bitter and cold	苦寒
23	Polygonatum cyrtonema (Stem)	多花黄精(茎)	bitter and cold	苦寒
24	Senecio stauntonii	闽粤千里光(全草)	bitter and cold	苦寒
25	Allium macrostemon (Stem)	薤白(鳞茎)	bitter and warm	苦温
26	Vitex trifolia var. simplicifolia (Stem)	单叶蔓荆子(茎)	bitter and cold	苦寒
27	Cyrtomium devexiscapulae	披针贯众(全草)	bitter and cold	苦寒
28	Millettia reticulata (Fruit)	鸡血藤(果)	bitter and warm	苦温
29	Polygonatum filipes (Leaf)	长梗黄精(叶)	bitter and cold	苦寒
30	Tinospora sagittata (Root)	金果榄(根)	bitter and cold	苦寒
31	Potentilla freyniana	三叶委陵菜(全草)	bitter and cold	苦寒
32	Fraxinus rhynchophylla var.rhynchophylla (Bark)	北秦皮(皮)	bitter and cold	苦寒
33	Hedyotis diffusa	白花蛇舌草(全草)	bitter and cold	苦寒
34	Gardenia jasminoides (Seeds)	栀(子)	bitter and cold	苦寒
35	Ophiopogon japonicus (Root)	麦冬(根)	bitter and cold	苦寒
36	Vitex trifolia var. simplicifolia (Root)	单叶蔓荆子(根)	bitter and cold	苦寒
37	Scutellaria tsinyunensis(Stem)	缙云黄芩(茎)	bitter and cold	苦寒
38	Gentiana scabra (Root)	草龙胆(根)	bitter and cold	苦寒
39	Dendranthema morium (Flower)	茶菊花	bitter and cold	苦寒
40	Ajuga decumbens	白毛夏枯草(全草)	bitter and cold	苦寒
41	Patrinia villosa (Root)	白花败酱(根)	bitter and cold	苦寒
42	Gardenia jasminoides (Stem)	栀子(茎)	bitter and cold	苦寒
43	Trichosanthes kirilowii (Seeds)	栝楼(子)	bitter and cold	苦寒
44	Potrntilla sundaica	蛇含委陵菜(全草)	bitter and cold	苦寒
45	Scutellaria baicalensis (Root)	黄芩(根)	bitter and cold	苦寒
46	Cyrtomium maximum	大羽贯众(全草)	bitter and cold	苦寒
47	Patrinia scabiosaefolia	黄花败酱草(全草)	bitter and cold	苦寒
48	Senecio argunensis	羽叶千里光(全草)	bitter and cold	苦寒
49	Patrinia villosa (Stem)	白花败酱(茎)	bitter and cold	苦寒
50	Millettia reticulata (Leaf)	鸡血藤(叶)	bitter and warm	苦温
51	Trichosanthes kirilowii (Root)	天花粉(根)	bitter and cold	苦寒
52	Senecio nemorensis(Fruit)	林阴千里光(果)	bitter and cold	苦寒
53	Senecio exul	散生千里光(全草)	bitter and cold	苦寒
54	Leonurus japonicus	益母草(全草)	bitter and cold	苦寒
55	Gleditsia triacanthos (Leaf)	鸦胆子(叶)	bitter and cold	苦寒
56	Rosa rugosa (Flower)	玫瑰花	bitter and warm	苦温
57	Sorphora flavescens (Root)	苦参(根)	bitter and cold	苦寒
58	Forsythia koreana (Stem)	朝鲜连翘(茎)	bitter and cold	苦寒
59	Matricaria chamomilla (Flower)	洋甘菊花	bitter and cold	苦寒
60	Taraxacum mongolicum	蒲公英(全草)	bitter and cold	苦寒
61	Mahoniae Caulis	土黄连	bitter and cold	苦寒
62	Forsythia suspensa (Fruit)	连翘(果)	bitter and cold	苦寒
63	Leonurus japonicus (Young)	童子益母草(全草)	bitter and cold	苦寒
64	Curcuma aromatica (Root)	片姜黄(根)	bitter and warm	苦温
65	Asparagus dauricus (Leaf)	兴安天门冬(叶)	bitter and cold	苦寒
66	Curcuma zedoaria (Root)	川郁金(根)	bitter and cold	苦寒
67	Bupleurum chinense (Root)	柴胡(根)	bitter and cold	苦寒
68	Paris chinensis	金线重楼(全草)	bitter and cold	苦寒
69	Millettia reticulata	鸡血藤	bitter and warm	苦温
70	Viola philipica	紫花地丁(全草)	bitter and cold	苦寒
71	Salvia miltiorrhiza (Root)	丹参(根)	bitter and cold	苦寒
72	Dendranthema lavandulifolia (Flower)	黄菊花	bitter and cold	苦寒
73	Euphorbia pekinensis (Stem)	京大戟(茎)	bitter and cold	苦寒
74	Euphorbia kansui (Root)	制甘遂(根)	bitter and cold	苦寒
75	Gynostemma pentaphyllum	绞股蓝(全草)	bitter and cold	苦寒
76	Cynanchum atratum (Root)	白薇(根)	bitter and cold	苦寒
77	Curcuma wenyujin (Root)	广郁金(根)	bitter and cold	苦寒
78	Daphne genkwa (Flower)	芫花	bitter and warm	苦温
79	Daphne genkwa	芫花(全草)	bitter and warm	苦温
80	Euphorbia pekinensis (Leaf)	京大戟(叶)	bitter and cold	苦寒
81	Pulsatilla chinensis (Root)	白头翁(根)	bitter and cold	苦寒
positive control	Coptis chinensis Franch Dayi	黄连-四川大邑	bitter and cold	苦寒
	Coptis chinensis Franch Hongya	黄连四川	bitter and cold	苦寒
	Coptis chinensis Franch Lichuan	黄连-湖北利川	bitter and cold	苦寒
	Coptis chinensis Franch Shizhu	黄连-重庆石柱	bitter and cold	苦寒
	Coptis chinensis Franch Shanghai	黄连(根)	bitter and cold	苦寒
	Coptis deltoidea C. Y. Cheng et Hsiao	黄连-四川雅安	bitter and cold	苦寒
	Coptis teeta Wall	黄连-云南	bitter and cold	苦寒
	Berberine 10 μM	小檗碱10uM	bitter and cold	苦寒
	Berberine 50 μM	小檗碱50uM	bitter and cold	苦寒
	Berberine 100 μM	小檗碱100uM	bitter and cold	苦寒
