# Supplementary material for: Pulsatilla chinensis functions as a novel antihyperlipidemic agent by upregulating LDLR in an ERK-dependent manner
Source: Chin Med. 2024 Dec 19;19:172. doi: 10.1186/s13020-024-01044-3 (PMC11657699; doi:10.1186/s13020-024-01044-3)
Supplement: Supplementary file 3 — Additional file 3. [file 13020_2024_1044_MOESM3_ESM.xlsx]

## Sheet: Sheet1
Table S2
	Pathway	Type	Gene
1	Human Insulin Signaling Pathway	Glucose	ACACA	ACOX1	AEBP1	AKT1	AKT2	AKT3	ANG	ARAF	BCL2L1	BRAF	CAP1	CBL	CEBPA	CEBPB	DOK1	DOK2	DOK3	DUSP14	EIF2B1	EIF4EBP1	ERCC1	FASN	FBP1	FOS	FRS2	FRS3	G6PC	GAB1	GPD1	GRB2	GSK3A	GSK3B	HK2	HRAS	IGF1R	IGF2	IGFBP1	INS	INSL3	INSR	IRS1	IRS2	IRS4	JUN	KRAS	LDLR	MAP2K1
2	Human Diabetes	Glucose	ACE	ACLY	AGT	AKT2	AQP2	CCL5	CCR2	CD28	CEACAM1	CEBPA	CTLA4	DUSP4	ENPP1	FBP1	FOXC2	FOXG1	FOXP3	G6PC	G6PD	GLP1R	GPD1	GSK3B	HMOX1	HNF1B	HNF4A	ICAM1	IDE	IGFBP5	IKBKB	IL12B	IL4R	IL6	INPPL1	INS	INSR	IRS1	IRS2	MAPK14	MAPK8	ME1	NEUROD1	NFKB1	NRF1	NSF	PARP1	PIK3C2B	PIK3CD
3	Human Glucose Metabolism	Glucose	ACLY	ACO1	ACO2	AGL	ALDOA	ALDOC	BPGM	CS	DLAT	DLD	DLST	ENO1	ENO2	ENO3	FBP1	FH	G6PC	G6PC3	G6PD	GALM	GBE1	GPI	GSK3A	GSK3B	GYS1	GYS2	H6PD	HK2	HK3	IDH1	IDH2	IDH3A	IDH3B	IDH3G	MDH1	MDH1B	MDH2	OGDH	PC	PCK1	PCK2	PDHA1	PDHB	PDK1	PDK2	PDK3	PDK4
4	Human Glycosylation	Glucose	AGA	B3GALTL	B3GNT2	B3GNT3	B3GNT8	B4GALT1	B4GALT2	B4GALT3	B4GALT5	C1GALT1	C1GALT1C1	EDEM1	EDEM2	EDEM3	FUCA1	FUCA2	FUT11	FUT8	GALNT1	GALNT10	GALNT11	GALNT12	GALNT2	GALNT3	GALNT4	GALNT6	GALNT7	GALNT9	GANAB	GCNT1	GCNT3	GLB1	GNPTAB	GNPTG	HEXA	HEXB	MAN1A1	MAN1A2	MAN1B1	MAN1C1	MAN2A1	MAN2A2	MAN2B1	MANBA	MGAT1	MGAT2	MGAT3
5	Human Insulin Resistance	Glucose	ACACA	ACACB	ACSL1	ACSL4	ADIPOQ	ADIPOR1	ADIPOR2	AKT3	ALOX5	APOE	CASP1	CCL2	CCR4	CCR5	CCR6	CD36	CD3E	CEBPA	CHUK	CNBP	CRLF2	CS	CXCR3	CXCR4	FABP4	FASN	HK2	IGF1	IGF1R	IKBKB	IL18R1	IL1B	IL1R1	IL23R	IL6	IL8	INSR	IRS1	IRS2	JAK2	LEPR	LIPE	LPL	LTA4H	MAP2K1	MAPK3	MAPK9
6	Human Obesity	Glucose and Lipid	ADCYAP1	ADCYAP1R1	ADIPOQ	ADIPOR1	ADIPOR2	ADRB1	AGRP	ATRN	BDNF	C3	CALCR	CLPS	CNR1	CNTFR	CPD	CPE	CRHR1	DRD1	DRD2	GAL	GH1	GH2	GHRL	GHSR	GLP1R	GRPR	HCRT	HRH1	IL1A	IL1B	IL1R1	IL6	IL6R	INS	INSR	LEPR	NMB	NMU	NPY	NR3C1	NTRK2	NTSR1	POMC	PPARA	PPARG	PPARGC1A	PTPN1
7	Human PPAR Targets	Glucose and Lipid	ACAA2	ACADM	ACOX1	ACOX3	ACSL1	ACSL3	ACSL4	ACSL5	ADIPOQ	ANGPTL4	APOA1	APOA5	APOC3	APOE	CD36	CHD9	CLU	CPT1A	CPT1B	CPT2	CREB1	CREBBP	CYP27A1	DGAT1	ECH1	EHHADH	EP300	ETFDH	FABP1	FABP3	FABP4	FABP5	FABP6	FADS2	FGR	GK	HIF1A	ILK	KLF10	LPIN1	LPL	MED1	MLYCD	MMP9	NCOA3	NCOA6	NR1H3
8	Human Glucocorticoid Signaling	Glucose and Lipid	ADARB1	AFF1	AK2	AMPD3	ANGPTL4	ANXA4	AQP1	ARID5B	ASPH	ATF4	BCL6	BMPER	CALCR	CEBPA	CEBPB	COL4A2	CREB1	CREB3	CREB3L4	CTGF	CYB561	DDIT4	DIRAS2	DUSP1	EDN1	ERRFI1	FKBP5	FOSL2	GDPD1	GLUL	GOT1	H6PD	HAS2	HNRNPLL	IL1RN	IL6	IL6R	KLF13	KLF9	LOX	MERTK	MT1E	MT2A	NFKBIA	NR3C1	PDCD7	PDGFRB
9	Human Lipoprotein Signaling & Cholesterol Metabolism	Lipid	ABCA1	ABCG1	ACAA2	AKR1D1	ANKRA2	APOA1	APOA2	APOB	APOC3	APOD	APOE	APOF	APOL1	APOL2	CDH13	CEL	CNBP	COLEC12	CXCL16	CYB5R3	CYP11A1	CYP39A1	CYP51A1	DHCR24	DHCR7	FDFT1	FDPS	HDLBP	HMGCR	HMGCS1	IDI1	IL4	INSIG1	INSIG2	LCAT	LDLR	LDLRAP1	LIPE	LRP10	LRP12	LRP6	LRPAP1	MBTPS1	MVD	MVK	NPC1L1	NR0B2
10	Human Adipogenesis	Lipid	ACACB	ADIPOQ	ADRB2	AGT	AXIN1	BMP2	BMP4	BMP7	CCND1	CDK4	CDKN1A	CDKN1B	CEBPA	CEBPB	CEBPD	CFD	CREB1	DDIT3	DKK1	DLK1	E2F1	EGR2	FABP4	FASN	FGF10	FGF2	FOXC2	FOXO1	GATA2	GATA3	HES1	INSR	IRS1	IRS2	JUN	KLF15	KLF2	KLF3	KLF4	LIPE	LMNA	LPL	LRP5	MAPK14	NCOA2	NCOR2	NR0B2
11	Human Fatty Liver	Lipid	ABCA1	ACACA	ACLY	ACOX1	ACSL5	ACSM3	ADIPOR1	ADIPOR2	AKT1	APOA1	APOB	APOC3	APOE	ATP5C1	CASP3	CD36	CEBPB	CNBP	CPT1A	CPT2	DGAT2	FABP1	FABP3	FABP5	FAS	FASN	FOXA2	FOXO1	G6PC	G6PD	GK	GSK3B	HMGCR	HNF4A	IGF1	IGFBP1	IL1B	IL6	INSR	IRS1	LDLR	LEPR	LPL	MAPK1	MAPK8	MLXIPL	MTOR
12	Human Fatty Acid Metabolism	Lipid	ACAA1	ACAA2	ACAD10	ACAD11	ACAD9	ACADM	ACADS	ACADSB	ACADVL	ACAT1	ACAT2	ACOT1	ACOT7	ACOT8	ACOT9	ACOX1	ACOX2	ACOX3	ACSL1	ACSL3	ACSL4	ACSL5	ACSM3	ALDH2	BDH1	BDH2	CPT1A	CPT1B	CPT1C	CPT2	CRAT	CROT	DECR1	DECR2	ECHS1	ECI2	EHHADH	FABP1	FABP3	FABP4	FABP5	FABP6	FASN	GCDH	GK	GPD1	GPD2
[truncated: 34 more columns]

## Sheet: Sheet2
Table S2
	Gene ID	Gene symbol
1	10000	AKT3
2	10005	ACOT8
3	10062	NR1H3
4	10081	PDCD7
5	1012	CDH13
6	10135	NAMPT
7	1019	CDK4
8	10268	RAMP3
9	1026	CDKN1A
10	1027	CDKN1B
11	10280	SIGMAR1
12	10331	B3GNT3
13	10365	KLF2
14	10449	ACAA2
15	10455	ECI2
16	10461	MERTK
17	10487	CAP1
18	10488	CREB3
19	10499	NCOA2
20	104	ADARB1
21	1050	CEBPA
22	1051	CEBPB
23	1052	CEBPD
24	10560	SLC19A2
25	1056	CEL
26	10585	POMT1
27	10628	TXNIP
28	10654	PMVK
29	10678	B3GNT2
30	10817	FRS3
31	10818	FRS2
32	10825	NEU3
33	10874	NMU
34	10891	PPARGC1A
35	10905	MAN1A2
36	10948	STARD3
37	10998	SLC27A5
38	10999	SLC27A4
39	11000	SLC27A3
40	11001	SLC27A2
41	11072	DUSP14
42	11226	GALNT6
43	11253	MAN1B1
44	11282	MGAT4B
45	11320	MGAT4A
46	11332	ACOT7
47	114548	NLRP3
48	1147	CHUK
49	114876	OSBPL1A
50	114879	OSBPL5
51	116519	APOA5
52	116	ADCYAP1
53	117	ADCYAP1R1
54	1191	CLU
55	1208	CLPS
56	1233	CCR4
57	1234	CCR5
58	1235	CCR6
59	126129	CPT1C
60	1268	CNR1
61	1271	CNTFR
62	1284	COL4A2
63	129807	NEU4
64	130589	GALM
65	130752	MDH1B
66	133522	PPARGC1B
67	1362	CPD
68	1363	CPE
69	1374	CPT1A
70	1375	CPT1B
71	1376	CPT2
72	1384	CRAT
73	1385	CREB1
74	1387	CREBBP
75	1394	CRHR1
76	142	PARP1
77	1431	CS
78	1432	MAPK14
79	145173	B3GALTL
80	146664	MGAT5B
81	148327	CREB3L4
82	1490	CTGF
83	149233	IL23R
84	1493	CTLA4
85	1534	CYB561
86	153	ADRB1
87	154	ADRB2
88	1583	CYP11A1
89	159195	USP54
90	1593	CYP27A1
91	1595	CYP51A1
92	1636	ACE
93	1649	DDIT3
94	165	AEBP1
95	1666	DECR1
96	1675	CFD
97	168667	BMPER
98	170384	FUT11
99	1717	DHCR7
100	1718	DHCR24
101	1727	CYB5R3
102	1737	DLAT
103	1738	DLD
104	1743	DLST
105	175	AGA
106	178	AGL
107	1796	DOK1
108	1812	DRD1
109	1813	DRD2
110	181	AGRP
111	1831	TSC22D3
112	183	AGT
113	1843	DUSP1
114	1846	DUSP4
115	1869	E2F1
116	1891	ECH1
117	1892	ECHS1
118	1906	EDN1
119	1959	EGR2
120	1962	EHHADH
121	1967	EIF2B1
122	1978	EIF4EBP1
123	19	ABCA1
124	2023	ENO1
125	2026	ENO2
126	2027	ENO3
127	2033	EP300
128	204	AK2
129	2067	ERCC1
130	207	AKT1
131	208	AKT2
132	2110	ETFDH
133	2167	FABP4
134	2168	FABP1
135	2170	FABP3
136	2171	FABP5
137	2172	FABP6
138	217	ALDH2
139	2180	ACSL1
140	2181	ACSL3
141	2182	ACSL4
142	2194	FASN
143	2203	FBP1
144	221823	PRPS1L1
145	2222	FDFT1
146	2224	FDPS
147	2247	FGF2
148	2255	FGF10
149	2268	FGR
150	226	ALDOA
151	2271	FH
152	22800	RRAS2
153	22821	RASA3
154	2289	FKBP5
155	2290	FOXG1
156	22933	SIRT2
157	22934	RPIA
158	22937	SCAP
159	22943	DKK1
160	2303	FOXC2
161	23051	ZHX3
162	23054	NCOA6
163	23082	PPRC1
164	2308	FOXO1
165	230	ALDOC
166	23166	STAB1
167	23175	LPIN1
168	23193	GANAB
169	23275	POFUT2
170	23410	SIRT3
171	23411	SIRT1
172	23417	MLYCD
173	23509	POFUT1
174	23528	ZNF281
175	2353	FOS
176	2355	FOSL2
177	23597	ACOT9
178	23780	APOL2
179	240	ALOX5
180	2475	MTOR
181	2517	FUCA1
182	2519	FUCA2
183	2530	FUT8
184	2538	G6PC
185	2539	G6PD
186	2549	GAB1
187	255738	PCSK9
188	25796	PGLS
189	2589	GALNT1
190	2590	GALNT2
191	2591	GALNT3
192	26020	LRP10
193	26063	DECR2
194	26119	LDLRAP1
195	2624	GATA2
196	2625	GATA3
197	2632	GBE1
198	2639	GCDH
199	2650	GCNT1
200	2683	B4GALT1
201	2688	GH1
202	2689	GH2
203	2693	GHSR
204	2710	GK
205	2720	GLB1
206	27244	SESN1
207	272	AMPD3
208	2740	GLP1R
209	2752	GLUL
210	2805	GOT1
211	2819	GPD1
212	2820	GPD2
213	2821	GPI
214	2833	CXCR3
215	283	ANG
216	284161	GDPD1
217	2885	GRB2
218	28976	ACAD9
219	28999	KLF15
220	29071	C1GALT1C1
221	2908	NR3C1
222	29108	PYCARD
223	2925	GRPR
224	2931	GSK3A
225	2932	GSK3B
226	29881	NPC1L1
227	29954	POMT2
228	29967	LRP12
229	2997	GYS1
230	2998	GYS2
231	3030	HADHA
232	3037	HAS2
233	3060	HCRT
234	3069	HDLBP
235	3073	HEXA
236	3074	HEXB
237	307	ANXA4
238	3091	HIF1A
239	3099	HK2
240	30	ACAA1
241	3101	HK3
242	3155	HMGCL
243	3156	HMGCR
244	3157	HMGCS1
245	3162	HMOX1
246	3170	FOXA2
247	3172	HNF4A
248	319	APOF
249	31	ACACA
250	3265	HRAS
251	3269	HRH1
252	3280	HES1
253	32	ACACB
254	335	APOA1
255	336	APOA2
256	3383	ICAM1
257	338	APOB
258	3416	IDE
259	3417	IDH1
260	3418	IDH2
261	3419	IDH3A
262	3420	IDH3B
263	3421	IDH3G
264	3422	IDI1
265	345274	SLC10A6
266	345	APOC3
267	3479	IGF1
268	347	APOD
269	3480	IGF1R
270	3481	IGF2
271	3484	IGFBP1
272	3488	IGFBP5
273	348	APOE
274	34	ACADM
275	3551	IKBKB
276	3552	IL1A
277	3553	IL1B
278	3554	IL1R1
279	3557	IL1RN
280	355	FAS
281	3565	IL4
282	3566	IL4R
283	3569	IL6
284	3570	IL6R
285	358	AQP1
286	3593	IL12B
287	359	AQP2
288	35	ACADS
289	3611	ILK
290	3630	INS
291	3636	INPPL1
292	3638	INSIG1
293	3640	INSL3
294	3643	INSR
295	3667	IRS1
296	369	ARAF
297	36	ACADSB
298	3717	JAK2
299	3725	JUN
300	374907	B3GNT8
301	376497	SLC27A1
302	37	ACADVL
303	3845	KRAS
304	388	RHOB
305	38	ACAT1
306	3931	LCAT
307	3949	LDLR
308	3953	LEPR
309	3991	LIPE
310	39	ACAT2
311	4000	LMNA
312	4015	LOX
313	4023	LPL
314	4040	LRP6
315	4041	LRP5
316	4043	LRPAP1
317	4048	LTA4H
318	4121	MAN1A1
319	4122	MAN2A2
320	4124	MAN2A1
321	4125	MAN2B1
322	4126	MANBA
323	4190	MDH1
324	4191	MDH2
325	4199	ME1
326	4245	MGAT1
327	4247	MGAT2
328	4248	MGAT3
329	4249	MGAT5
330	4299	AFF1
331	4318	MMP9
332	444	ASPH
333	4493	MT1E
334	4502	MT2A
335	4594	MUT
336	4597	MVD
337	4598	MVK
338	468	ATF4
339	4690	NCK1
340	4712	NDUFB6
341	4758	NEU1
342	4760	NEUROD1
343	4790	NFKB1
344	4792	NFKBIA
345	47	ACLY
346	4828	NMB
347	4852	NPY
348	4899	NRF1
349	48	ACO1
350	4905	NSF
351	4915	NTRK2
352	4923	NTSR1
353	4967	OGDH
354	4973	OLR1
355	5054	SERPINE1
356	50614	GALNT9
357	50814	NSDHL
358	5091	PC
359	50943	FOXP3
360	509	ATP5C1
361	50	ACO2
362	5105	PCK1
363	5106	PCK2
364	51083	GAL
365	51085	MLXIPL
366	51094	ADIPOR1
367	51129	ANGPTL4
368	51141	INSIG2
369	51172	NAGPA
370	51274	KLF3
371	51302	CYP39A1
372	5140	PDE3B
373	51422	PRKAG2
374	5159	PDGFRB
375	5160	PDHA1
376	51621	KLF13
377	5162	PDHB
378	5163	PDK1
379	5164	PDK2
380	5165	PDK3
381	5166	PDK4
382	5167	ENPP1
383	51703	ACSL5
384	5170	PDPK1
385	51738	GHRL
386	51809	GALNT7
387	5187	PER1
388	51	ACOX1
389	5211	PFKL
390	5224	PGAM2
391	5230	PGK1
392	5236	PGM1
393	5238	PGM3
394	5255	PHKA1
395	5257	PHKB
396	5260	PHKG1
397	5261	PHKG2
398	5287	PIK3C2B
399	5290	PIK3CA
400	5293	PIK3CD
401	5295	PIK3R1
402	5296	PIK3R2
403	5313	PKLR
404	5315	PKM
405	5337	PLD1
406	5360	PLTP
407	54206	ERRFI1
408	5443	POMC
409	5451	POU2F1
410	5452	POU2F2
411	54541	DDIT4
412	5464	PPA1
413	5465	PPARA
414	54677	CROT
415	5467	PPARD
416	5468	PPARG
417	5469	MED1
418	54704	PDP1
419	54769	DIRAS2
420	5499	PPP1CA
421	55066	PDPR
422	55276	PGM2
423	55568	GALNT10
424	55576	STAB2
425	55624	POMGNT1
426	5562	PRKAA1
427	5563	PRKAA2
428	5564	PRKAB1
429	5565	PRKAB2
430	5566	PRKACA
431	5567	PRKACB
432	5571	PRKAG1
433	55741	EDEM2
434	55757	UGGT2
435	5579	PRKCB
436	55809	TRERF1
437	55825	PECR
438	5582	PRKCG
439	5584	PRKCI
440	5589	PRKCSH
441	5590	PRKCZ
442	5594	MAPK1
443	5595	MAPK3
444	5599	MAPK8
445	5601	MAPK9
446	5604	MAP2K1
447	5617	PRL
448	5631	PRPS1
449	5634	PRPS2
450	56729	RETN
451	56886	UGGT1
452	56898	BDH2
453	56913	C1GALT1
454	57134	MAN1C1
455	5728	PTEN
456	57381	RHOJ
457	57546	PDP2
458	5770	PTPN1
459	57761	TRIB3
460	57763	ANKRA2
461	5792	PTPRF
462	58191	CXCL16
463	5836	PYGL
464	5867	RAB4A
465	5894	RAF1
466	5925	RB1
467	5950	RBP4
468	595	CCND1
469	5970	RELA
470	598	BCL2L1
471	5997	RGS2
472	604	BCL6
473	6120	RPE
474	6195	RPS6KA1
475	6198	RPS6KB1
476	622	BDH1
477	6237	RRAS
478	6256	RXRA
479	6257	RXRB
480	6258	RXRG
481	6272	SORT1
482	627	BDNF
483	6296	ACSM3
484	6319	SCD
485	6347	CCL2
486	634	CEACAM1
487	6352	CCL5
488	6389	SDHA
489	6390	SDHB
490	63917	GALNT11
491	6391	SDHC
492	6392	SDHD
493	63976	PRDM16
494	6402	SELL
495	64064	OXCT2
496	64080	RBKS
497	64109	CRLF2
498	641371	ACOT1
499	6425	SFRP5
500	6446	SGK1
501	6464	SHC1
502	6469	SHH
503	6480	ST6GAL1
504	6482	ST3GAL1
505	6483	ST3GAL2
506	650	BMP2
507	6513	SLC2A1
508	6514	SLC2A2
509	652	BMP4
510	655	BMP7
511	6584	SLC22A5
512	6604	SMARCD3
513	6616	SNAP25
514	6640	SNTA1
515	6646	SOAT1
516	6653	SORL1
517	6654	SOS1
518	669	BPGM
519	6714	SRC
520	6718	AKR1D1
521	6720	SREBF1
522	6721	SREBF2
523	673	BRAF
524	6752	SSTR2
525	6774	STAT3
526	6776	STAT5A
527	6777	STAT5B
528	6810	STX4
529	6812	STXBP1
530	6813	STXBP2
531	687	KLF9
532	6888	TALDO1
533	6901	TAZ
534	6928	HNF1B
535	6934	TCF7L2
536	7038	TG
537	7040	TGFB1
538	7068	THRB
539	7071	KLF10
540	7086	TKT
541	7099	TLR4
542	7108	TM7SF2
543	7124	TNF
544	7128	TNFAIP3
545	7132	TNFRSF1A
546	7133	TNFRSF1B
547	7167	TPI1
548	718	C3
549	7200	TRH
550	7291	TWIST1
551	729230	CCR2
552	7349	UCN
553	7350	UCP1
554	7360	UGP2
555	7376	NR1H2
556	7421	VDR
557	7422	VEGFA
558	7436	VLDLR
559	7471	WNT1
560	7474	WNT5A
561	7480	WNT10B
562	7494	XBP1
563	7498	XDH
564	7538	ZFP36
565	7555	CNBP
566	7841	MOGS
567	7852	CXCR4
568	7903	ST8SIA4
569	79156	PLEKHF1
570	79158	GNPTAB
571	79602	ADIPOR2
572	79695	GALNT12
573	79718	TBL1XR1
574	79930	DOK3
575	799	CALCR
576	80176	SPSB1
577	80205	CHD9
578	80267	EDEM3
579	80339	PNPLA3
580	80724	ACAD10
581	80829	ZFP91
582	81029	WNT5B
583	81035	COLEC12
584	8202	NCOA3
585	8309	ACOX2
586	8310	ACOX3
587	8312	AXIN1
588	834	CASP1
589	836	CASP3
590	84129	ACAD11
591	84159	ARID5B
592	8431	NR0B2
593	8455	ATRN
594	84572	GNPTG
595	84649	DGAT2
596	84693	MCEE
597	8471	IRS4
598	8473	OGT
599	8542	APOL1
600	8578	SCARF1
601	8660	IRS2
602	867	CBL
603	8693	GALNT4
604	8694	DGAT1
605	8703	B4GALT3
606	8704	B4GALT2
607	8720	MBTPS1
608	8773	SNAP23
609	8788	DLK1
610	8801	SUCLG2
611	8802	SUCLG1
612	8803	SUCLA2
613	8809	IL18R1
614	8864	PER2
615	8877	SPHK1
616	9021	SOCS3
617	9046	DOK2
618	9099	USP2
619	916	CD3E
620	9218	VAPA
621	9245	GCNT3
622	92579	G6PC3
623	92906	HNRNPLL
624	9314	KLF4
625	9334	B4GALT5
626	9341	VAMP3
627	9370	ADIPOQ
628	940	CD28
629	9415	FADS2
630	948	CD36
631	9563	H6PD
632	9612	NCOR2
633	9619	ABCG1
634	96764	TGS1
635	9695	EDEM1
636	9784	SNX17
637	9971	NR1H4
638	3576	IL8
639	4843	NOS2
